# Supplementary material for: Does attention bias modification training impact on task performance in the context of pain: An experimental study in healthy participants
Source: PLoS One. 2018 Jul 18;13(7):e0200629. doi: 10.1371/journal.pone.0200629 (PMC6051628; doi:10.1371/journal.pone.0200629)
Supplement: S2 Table — (XLSX) [file pone.0200629.s002.xlsx]

## Sheet: Van Ryckeghem ABM
Participant_selection	PPnr	Training_group	pain_moment_NRS	Age	Sex	Handdominance	Race	Nationality	Baseline_tupu	Baseline_tlpl	Baseline_tupl	Baseline_tlpu	Baseline_congruent_trials	Baseline_incongruent_trials	Baseline_AB_index	Lastblock_tupu	Lastblock_tlpl	Lastblock_tupl	Lastblock_tlpu	Lastblock_congruent_trials	Lastblock_incongruent_trials	lastblock_AB_index	DASS_A_tot	DASS_A_centered	DASS_D_tot	DASS_D_centered	DASS_S_tot	DASS_S_centered	pcs_tot	PCS_centered	acs_tot	ACS_centered	statT	STAIt_centered	CPT_pre_pain_end	CPT_pre_pain_max	CPT_pre_pain_intensity_combined	CPT_pre_pain_intensity_combined_centered	CPT_post_pain_max	CPT_post_pain_end	CPT_post_pain_intensity_combined	CPT_pre_unpleasant	CPT_pre_tense	CPT_pre_anxious	CPT_pre_unpleasantness_combined	CPT_pre_unpleasantness_combined_centered	CPT_post_unpleasant	CPT_post_tense	CPT_post_anxious
1	1	0	0	18	2	right	Caucasian white	Belgian	665.043	637.75	640.417	609.083	651.397	624.75	-26.6467	547.458	636.333	665.217	586.083	591.896	625.65	33.7545	13	8.12069	8	3.46552	22	12.2931	27	9.86207	55	4.34483	41	0.689655	3	7	5	-1.09483	8	3	5.5	8	8	6	7.33333	1.78736	8	8	6
1	2	0	1	21	1	right	Caucasian white	Belgian	571.833	677.818	684.273	579.217	624.826	631.745	6.9193	641.182	604.636	622.818	564.238	622.909	593.528	-29.381	6	1.12069	2	-2.53448	13	3.2931	19	1.86207	53	2.34483	40	-0.310345	7	8	7.5	1.40517	8	7	7.5	10	4	0	4.66667	-0.87931	10	2	0
1	3	0	0	24	1	right	Caucasian white	Belgian	552.174	571.792	562.87	563.208	561.983	563.039	1.05616	524.5	600.864	576.5	546.091	562.682	561.295	-1.38636	12	7.12069	3	-1.53448	11	1.2931	32	14.8621	47	-3.65517	47	6.68966	9	9	9	2.90517	10	9	9.5	9	8	7	8	2.45402	10	8	8
1	4	0	0	18	1	right	Caucasian white	Belgian	670.708	657.913	673.542	660.636	664.311	667.089	2.77833	599.696	664.708	687.091	579.833	632.202	633.462	1.26013	6	1.12069	1	-3.53448	21	11.2931	16	-1.13793	50	-0.655172	31	-9.31034	7	8	7.5	1.40517	9	8	8.5	7	3	1	3.66667	-1.87931	7	7	6
1	5	0	0	21	1	right	Caucasian white	Belgian	498.65	648.227	636.667	534.174	573.439	585.42	11.9817	464.773	542.524	562.476	478.458	503.648	520.467	16.819	2	-2.87931	1	-3.53448	10	0.293103	16	-1.13793	43	-7.65517	41	0.689655	5	5	5	-1.09483	5	5	5	6	6	5	5.66667	0.12069	5	4	3
1	6	0	0	18	1	right	Caucasian white	Belgian	668.087	674.708	701.409	623.739	671.398	662.574	-8.82353	617.348	684.682	674.917	613.087	651.015	644.002	-7.01301	3	-1.87931	6	1.46552	15	5.2931	14	-3.13793	49	-1.65517	44	3.68966	8	8	8	1.90517	8	6	7	6	6	7	6.33333	0.787356	8	2	2
1	7	0	1	17	1	right	Caucasian white	Belgian	623.083	682.238	697.652	608.182	652.661	652.917	0.256282	578.25	734	807.789	603.182	656.125	705.486	49.3606	1	-3.87931	0	-4.53448	1	-8.7069	22	4.86207	50	-0.655172	37	-3.31034	4	5	4.5	-1.59483	7	6	6.5	6	6	3	5	-0.545977	8	7	5
1	8	0	3	18	1	right	Caucasian white	Belgian	565	671.952	630.364	583	618.476	606.682	-11.7944	559.2	617.619	659.65	622.565	588.41	641.108	52.6981	8	3.12069	10	5.46552	16	6.2931	12	-5.13793	56	5.34483	62	21.6897	4	4	4	-2.09483	6	6	6	5	6	0	3.66667	-1.87931	6	5	1
1	9	1	1	19	1	right	Caucasian white	Belgian	633.696	657.652	669.875	639.913	645.674	654.894	9.22011	566.4	635.833	611.881	546.425	601.117	579.153	-21.9637	4	-0.87931	16	11.4655	13	3.2931	14	-3.13793	52	1.34483	53	12.6897	7	7	7	0.905172	8	8	8	10	7	1	6	0.454023	10	5	2
1	10	1	0	17	2	right	Caucasian white	Belgian	578.522	679.682	686.5	546.348	629.102	616.424	-12.6779	589.833	564	587.686	515.381	576.917	551.533	-25.3833	2	-2.87931	0	-4.53448	2	-7.7069	19	1.86207	46	-4.65517	39	-1.31034	7	7	7	0.905172	7	7	7	8	6	3	5.66667	0.12069	7	6	4
1	11	0	0	18	2	right	Caucasian white	Belgian	673.75	760	750.476	689.55	716.875	720.013	3.1381	633.238	698.05	715.87	627.739	665.644	671.804	6.1603	3	-1.87931	4	-0.534483	6	-3.7069	9	-8.13793	54	3.34483	43	2.68966	4	6	5	-1.09483	7	7	7	6	3	4	4.33333	-1.21264	5	2	2
1	12	1	1	18	2	right	Caucasian white	Belgian	538.818	541.789	485.571	550.2	540.304	517.886	-22.4181	508	540.833	538.351	545.526	524.417	541.939	17.5222	0	-4.87931	0	-4.53448	0	-9.7069	7	-10.1379	49	-1.65517	31	-9.31034	3	4	3.5	-2.59483	6	4	5	5	2	1	2.66667	-2.87931	6	3	1
1	13	1	0	18	1	right	Caucasian white	Belgian	634.211	644.043	696.478	638.524	639.127	667.501	28.374	613.2	667	712.806	602.095	640.1	657.45	17.3504	3	-1.87931	1	-3.53448	2	-7.7069	11	-6.13793	50	-0.655172	35	-5.31034	7	7	7	0.905172	9	9	9	7	7	6	6.66667	1.12069	8	9	2
1	14	0	0	18	1	right	Caucasian white	Belgian	725.583	736.091	732.95	700.619	730.837	716.785	-14.0526	651.591	720.333	616	659.667	685.962	637.833	-48.1288	2	-2.87931	5	0.465517	14	4.2931	20	2.86207	50	-0.655172	52	11.6897	7	7	7	0.905172	8	7	7.5	9	7	5	7	1.45402	8	6	2
1	15	0	0	18	1	right	Caucasian white	Belgian	680.545	718.739	724.842	647.75	699.642	686.296	-13.3462	565.478	657.444	673.286	553.958	611.461	613.622	2.16067	0	-4.87931	0	-4.53448	2	-7.7069	17	-0.137931	55	4.34483	28	-12.3103	7	8	7.5	1.40517	9	8	8.5	7	2	1	3.33333	-2.21264	7	6	1
1	16	1	1	18	1	right	Caucasian white	Belgian	613.167	675.217	677.143	603.952	644.192	640.548	-3.64441	551.833	651.833	678.763	528.325	601.833	603.544	1.71075	7	2.12069	6	1.46552	15	5.2931	23	5.86207	40	-10.6552	49	8.68966	7	7	7	0.905172	8	8	8	9	4	1	4.66667	-0.87931	10	6	2
1	17	1	0	18	1	right	Caucasian white	Belgian	685.125	725.478	698.318	668.391	705.302	683.355	-21.9469	785.167	673	720.872	721.378	729.083	721.125	-7.95825	3	-1.87931	7	2.46552	17	7.2931	9	-8.13793	63	12.3448	31	-9.31034	7	8	7.5	1.40517	8	7	7.5	5	7	0	4	-1.54598	6	5	0
0	18	0	4	18	1	left	Caucasian white	Belgian	684.35	673.095	673.25	659.444	678.723	666.347	-12.3754	559.909	590.708	572.739	621.174	575.309	596.957	21.6478	16	11.1207	30	25.4655	35	25.2931	37	19.8621	43	-7.65517	60	19.6897	4	6	5	-1.09483	6	5	5.5	7	7	6	6.66667	1.12069	7	7	3
1	19	0	0	18	1	right	Caucasian white	Belgian	552.652	636.273	641.609	581.6	594.462	611.604	17.1419	565.727	607	586.81	634.391	586.364	610.6	24.2368	3	-1.87931	4	-0.534483	18	8.2931	17	-0.137931	39	-11.6552	49	8.68966	7	7	7	0.905172	7	7	7	9	5	1	5	-0.545977	9	5	1
1	20	1	0	22	1	right	Caucasian white	Belgian	540.619	605.524	668.043	547	573.071	607.522	34.4503	511.167	693	665	567.882	602.083	616.441	14.3578	3	-1.87931	2	-2.53448	7	-2.7069	24	6.86207	47	-3.65517	38	-2.31034	6	6	6	-0.094828	4	4	4	9	8	1	6	0.454023	6	6	1
1	21	1	0	18	1	right	Caucasian white	Belgian	639.789	550.842	612.286	616.588	595.316	614.437	19.1212	532.5	698.333	537.25	600.371	615.417	568.811	-46.606	2	-2.87931	2	-2.53448	13	3.2931	12	-5.13793	44	-6.65517	43	2.68966	8	8	8	1.90517	9	7	8	7	9	2	6	0.454023	8	9	5
0	22	1	0	22	1	right	Caucasian white	Belgian	#NULL!	#NULL!	#NULL!	#NULL!	#NULL!	#NULL!	#NULL!	#NULL!	#NULL!	#NULL!	#NULL!	#NULL!	#NULL!	#NULL!	2	-2.87931	5	0.465517	9	-0.706897	19	1.86207	43	-7.65517	47	6.68966	8	9	8.5	2.40517	9	9	9	10	9	8	9	3.45402	10	9	8
1	23	0	0	20	1	right	Caucasian white	Belgian	589.391	610.136	631.083	600.478	599.764	615.781	16.017	479.476	620.762	607.714	523.208	550.119	565.461	15.3423	3	-1.87931	3	-1.53448	9	-0.706897	14	-3.13793	41	-9.65517	45	4.68966	5	5	5	-1.09483	4	4	4	6	8	6	6.66667	1.12069	6	7	7
1	24	0	0	17	1	right	Caucasian white	Belgian	598.952	621.556	572.217	641.227	610.254	606.722	-3.53164	460.304	504.85	471.842	501.182	482.577	486.512	3.93479	5	0.12069	2	-2.53448	11	1.2931	19	1.86207	55	4.34483	44	3.68966	6	6	6	-0.094828	7	7	7	8	7	2	5.66667	0.12069	8	9	5
1	25	0	0	21	1	right	Caucasian white	Belgian	618.208	615.87	624.217	618.625	617.039	621.421	4.38225	618.652	597.667	586	576.952	608.159	581.476	-26.6832	1	-3.87931	3	-1.53448	7	-2.7069	15	-2.13793	47	-3.65517	44	3.68966	4	4	4	-2.09483	4	3	3.5	6	7	4	5.66667	0.12069	7	6	5
1	26	1	1	18	1	left	Caucasian white	Belgian	669.591	757.632	725.444	691.062	713.611	708.253	-5.35777	864.8	690.5	716.152	614.314	777.65	665.233	-112.417	1	-3.87931	1	-3.53448	0	-9.7069	17	-0.137931	52	1.34483	30	-10.3103	4	5	4.5	-1.59483	7	7	7	7	0	0	2.33333	-3.21264	7	1	1
1	27	0	1	19	2	right	Caucasian white	Belgian	614.826	579.417	612.5	589.682	597.121	601.091	3.96953	635.667	685.609	722.87	655.833	660.638	689.351	28.7138	0	-4.87931	1	-3.53448	2	-7.7069	24	6.86207	46	-4.65517	43	2.68966	3	8	5.5	-0.594828	9	5	7	8	7	7	7.33333	1.78736	9	7	6
1	28	1	0	18	1	right	Caucasian white	Belgian	557.318	594.905	573.048	581.524	576.111	577.286	1.17424	551	647.5	556.947	519.886	599.25	538.417	-60.8335	3	-1.87931	0	-4.53448	4	-5.7069	20	2.86207	64	13.3448	28	-12.3103	1	1	1	-5.09483	1	1	1	5	0	0	1.66667	-3.87931	6	1	1
1	29	0	1	18	1	right	Caucasian white	Belgian	675.579	653.684	672.727	612.167	664.632	642.447	-22.1846	675.727	724.25	744.571	651.55	699.989	698.061	-1.92792	21	16.1207	10	5.46552	10	0.293103	22	4.86207	51	0.344828	45	4.68966	6	7	6.5	0.405172	7	5	6	7	8	7	7.33333	1.78736	7	6	6
1	30	1	0	18	1	right	Caucasian white	Belgian	648.824	723.188	730.333	692.286	686.006	711.31	25.304	693.75	607.25	688.455	652.389	650.5	670.422	19.9217	1	-3.87931	0	-4.53448	12	2.2931	31	13.8621	51	0.344828	33	-7.31034	7	8	7.5	1.40517	9	9	9	10	9	8	9	3.45402	10	9	6
1	31	1	0	18	1	right	Caucasian white	Belgian	464.333	524.773	536.571	453	494.553	494.786	0.232684	504.333	539.833	571.417	514.949	522.083	543.183	21.0994	6	1.12069	1	-3.53448	2	-7.7069	6	-11.1379	48	-2.65517	36	-4.31034	4	4	4	-2.09483	4	4	4	6	8	6	6.66667	1.12069	7	2	0
1	32	1	0	22	1	right	Caucasian white	Belgian	599.583	571.455	588.917	587.5	585.519	588.208	2.68939	551.5	550	580.905	577.075	550.75	578.99	28.2399	0	-4.87931	0	-4.53448	1	-8.7069	22	4.86207	64	13.3448	28	-12.3103	6	8	7	0.905172	8	7	7.5	9	7	7	7.66667	2.12069	9	8	7
1	33	0	1	18	1	right	Caucasian white	Belgian	670.857	729.2	688.955	628.167	700.029	658.561	-41.468	561.714	685.048	672.19	611.682	623.381	641.936	18.5552	22	17.1207	19	14.4655	23	13.2931	27	9.86207	47	-3.65517	69	28.6897	8	8	8	1.90517	8	8	8	9	8	7	8	2.45402	9	8	7
1	34	0	3	18	1	right	Caucasian white	Belgian	557.083	730.696	733.087	594.261	643.889	663.674	19.7844	586.261	698.208	657.708	545.87	642.235	601.789	-40.4457	2	-2.87931	9	4.46552	12	2.2931	9	-8.13793	48	-2.65517	47	6.68966	1	1	1	-5.09483	1	0	0.5	6	2	0	2.66667	-2.87931	4	1	0
1	35	1	0	21	1	right	Caucasian white	Belgian	611.87	669.652	623.652	656.864	640.761	640.258	-0.502964	688.5	754.667	630.39	649.3	721.583	639.845	-81.7382	1	-3.87931	10	5.46552	12	2.2931	32	14.8621	42	-8.65517	45	4.68966	9	9	9	2.90517	9	9	9	10	10	8	9.33333	3.78736	10	10	8
1	36	1	0	18	1	right	Caucasian white	Belgian	578.958	653.261	642.091	579.227	616.11	610.659	-5.45051	562.5	527	628.091	594.65	544.75	611.37	66.6205	6	1.12069	13	8.46552	6	-3.7069	32	14.8621	40	-10.6552	50	9.68966	2	7	4.5	-1.59483	9	2	5.5	9	7	3	6.33333	0.787356	10	9	7
0	37	0	4	18	1	right	Caucasian white	Belgian	519.304	572.417	578.522	561.091	545.861	569.806	23.9458	505.87	600	571.045	505.947	552.935	538.496	-14.4384	1	-3.87931	0	-4.53448	2	-7.7069	5	-12.1379	56	5.34483	30	-10.3103	7	7	7	0.905172	7	6	6.5	10	8	6	8	2.45402	10	8	2
1	38	0	2	18	1	right	Caucasian white	Belgian	499.286	528.864	562.238	540.5	514.075	551.369	37.2944	508.81	592.435	598.304	509.958	550.622	554.131	3.50919	25	20.1207	23	18.4655	22	12.2931	30	12.8621	49	-1.65517	61	20.6897	6	7	6.5	0.405172	7	7	7	8	7	4	6.33333	0.787356	8	5	3
1	39	1	1	17	1	right	Caucasian white	Belgian	515.087	654.391	648.1	526.792	584.739	587.446	2.7067	543.667	724	626.024	560.385	633.833	593.205	-40.6288	7	2.12069	5	0.465517	9	-0.706897	17	-0.137931	52	1.34483	41	0.689655	1	4	2.5	-3.59483	5	3	4	5	6	5	5.33333	-0.212644	6	5	3
1	40	1	0	18	1	right	Caucasian white	Belgian	552.304	608.348	619.522	549.083	580.326	584.303	3.97645	458.5	616.333	599.975	501	537.417	550.487	13.0708	14	9.12069	12	7.46552	23	13.2931	27	9.86207	59	8.34483	59	18.6897	3	9	6	-0.094828	9	4	6.5	9	8	7	8	2.45402	10	9	8
1	41	0	3	18	2	right	Caucasian white	Belgian	613.773	678.333	704.304	590.75	646.053	647.527	1.47414	596.087	665.714	680.522	645.238	630.901	662.88	31.9793	1	-3.87931	1	-3.53448	3	-6.7069	15	-2.13793	54	3.34483	28	-12.3103	0	7	3.5	-2.59483	6	0	3	7	2	0	3	-2.54598	6	2	0
1	42	0	0	18	2	right	Caucasian white	Belgian	541	636.522	612.05	498.727	588.761	555.389	-33.3722	550.708	595.875	615.13	541.391	573.292	578.261	4.9692	3	-1.87931	2	-2.53448	7	-2.7069	12	-5.13793	53	2.34483	32	-8.31034	7	7	7	0.905172	7	6	6.5	7	1	1	3	-2.54598	6	2	2
1	43	1	2	18	2	right	Caucasian white	Belgian	610.783	643.792	665.682	609.261	627.287	637.471	10.1842	680.6	693.833	707.658	667.071	687.217	687.365	0.147995	1	-3.87931	0	-4.53448	0	-9.7069	9	-8.13793	53	2.34483	32	-8.31034	4	8	6	-0.094828	8	3	5.5	7	4	4	5	-0.545977	7	5	5
1	44	0	0	18	1	right	Caucasian white	Belgian	717.1	722.619	740.727	731.913	719.86	736.32	16.4606	619.167	661.083	708.208	638.955	640.125	673.581	33.4564	3	-1.87931	1	-3.53448	1	-8.7069	6	-11.1379	45	-5.65517	29	-11.3103	6	6	6	-0.094828	6	6	6	6	4	1	3.66667	-1.87931	7	7	0
1	45	1	0	18	1	right	Caucasian white	Belgian	704.7	689.95	672.619	688.304	697.325	680.462	-16.8633	640.667	551.8	623.789	624.389	596.233	624.089	27.8558	14	9.12069	15	10.4655	24	14.2931	24	6.86207	51	0.344828	47	6.68966	7	8	7.5	1.40517	8	9	8.5	9	9	6	8	2.45402	10	8	6
1	46	0	0	17	1	right	Caucasian white	Belgian	686.435	671	683.762	680.087	678.717	681.924	3.20704	603.304	646.609	576.182	548.217	624.957	562.2	-62.7569	6	1.12069	19	14.4655	21	11.2931	26	8.86207	51	0.344828	51	10.6897	9	9	9	2.90517	9	8	8.5	9	8	3	6.66667	1.12069	8	8	3
1	47	1	2	18	1	right	Caucasian white	Belgian	588.609	587.182	624.708	588.227	587.895	606.468	18.5725	504.4	710.833	632.946	636.611	607.617	634.779	27.1619	16	11.1207	0	-4.53448	14	4.2931	27	9.86207	40	-10.6552	48	7.68966	2	6	4	-2.09483	7	1	4	7	7	7	7	1.45402	7	3	5
1	48	0	0	18	1	right	Caucasian white	Belgian	544.348	599.783	601.182	514.947	572.065	558.065	-14.0006	507.708	560.4	588.739	475.125	534.054	531.932	-2.1221	1	-3.87931	0	-4.53448	1	-8.7069	1	-16.1379	60	9.34483	30	-10.3103	4	6	5	-1.09483	7	6	6.5	7	5	0	4	-1.54598	8	6	0
1	49	0	0	18	1	left	Asian	Belgian	647.429	613.227	634.591	696.75	630.328	665.67	35.3425	528.318	560.458	572.1	581.636	544.388	576.868	32.4799	2	-2.87931	7	2.46552	14	4.2931	13	-4.13793	44	-6.65517	49	8.68966	8	8	8	1.90517	8	8	8	10	7	3	6.66667	1.12069	10	9	5
1	50	0	1	18	1	right	Caucasian white	Belgian	596.167	590.125	605.957	546.739	593.146	576.348	-16.798	496.417	468.045	481.565	495	482.231	488.283	6.05155	2	-2.87931	1	-3.53448	13	3.2931	16	-1.13793	55	4.34483	33	-7.31034	6	7	6.5	0.405172	8	6	7	8	5	1	4.66667	-0.87931	8	5	1
1	51	0	0	18	1	right	Caucasian white	Belgian	605.318	630.583	632.35	626.429	617.951	629.389	11.4385	585.167	607.952	599.632	590.348	596.56	594.99	-1.56982	3	-1.87931	2	-2.53448	4	-5.7069	13	-4.13793	57	6.34483	33	-7.31034	7	7	7	0.905172	6	6	6	6	5	5	5.33333	-0.212644	6	4	4
1	53	1	0	18	1	right	Caucasian white	Belgian	584.292	587.304	609.565	550.292	585.798	579.928	-5.86957	511.5	557.667	528.875	542.293	534.583	535.584	1.00051	3	-1.87931	0	-4.53448	5	-4.7069	4	-13.1379	61	10.3448	30	-10.3103	7	7	7	0.905172	7	6	6.5	9	6	1	5.33333	-0.212644	2	7	0
1	54	1	0	19	1	right	Caucasian white	Belgian	672.286	687.714	629.857	582.211	680	606.034	-73.9662	570	618.4	680.297	657.949	594.2	669.123	74.923	0	-4.87931	5	0.465517	4	-5.7069	9	-8.13793	53	2.34483	39	-1.31034	7	7	7	0.905172	7	7	7	8	7	6	7	1.45402	8	8	3
0	55	1	7	22	1	right	Caucasian white	Belgian	613.875	627.542	682.652	602.667	620.708	642.659	21.9511	563.167	554.5	561.35	564.526	558.833	562.938	4.10482	3	-1.87931	6	1.46552	11	1.2931	10	-7.13793	44	-6.65517	36	-4.31034	9	9	9	2.90517	9	8	8.5	10	6	0	5.33333	-0.212644	10	7	3
1	56	1	2	22	2	right	Caucasian white	Belgian	496.625	526.25	507.5	526.043	511.438	516.772	5.33424	463.167	576.333	535.1	475.357	519.75	505.229	-14.5214	7	2.12069	3	-1.53448	8	-1.7069	7	-10.1379	58	7.34483	33	-7.31034	6	7	6.5	0.405172	8	7	7.5	7	6	0	4.33333	-1.21264	7	7	0
1	57	0	0	18	1	right	Caucasian white	Belgian	554.045	621.842	569.263	564.909	587.944	567.086	-20.8577	632.579	590.2	635.045	582.773	611.389	608.909	-2.48038	1	-3.87931	2	-2.53448	3	-6.7069	18	0.862069	44	-6.65517	28	-12.3103	4	5	4.5	-1.59483	8	6	7	6	2	0	2.66667	-2.87931	8	5	2
1	58	0	0	18	1	right	Caucasian white	Belgian	558.864	609.458	598.909	566.25	584.161	582.58	-1.58144	543.583	681.522	648.455	559.833	612.553	604.144	-8.4086	4	-0.87931	1	-3.53448	11	1.2931	16	-1.13793	46	-4.65517	45	4.68966	7	7	7	0.905172	9	9	9	8	6	6	6.66667	1.12069	8	6	5
1	59	1	0	18	1	right	Caucasian white	Belgian	646.783	690.957	670.762	621.25	668.87	646.006	-22.8636	606.5	793.4	748.95	602.2	699.95	675.575	-24.375	2	-2.87931	5	0.465517	10	0.293103	17	-0.137931	48	-2.65517	28	-12.3103	7	8	7.5	1.40517	7	7	7	7	4	3	4.66667	-0.87931	6	5	3
1	60	1	1	18	1	right	Caucasian white	Belgian	624.714	669.25	715.174	648.833	646.982	682.004	35.0215	632.6	634.667	678.7	573.925	633.633	626.312	-7.32083	2	-2.87931	0	-4.53448	4	-5.7069	12	-5.13793	54	3.34483	33	-7.31034	3	5	4	-2.09483	5	2	3.5	6	5	4	5	-0.545977	4	3	2
1	61	1	0	22	2	right	Caucasian white	Belgian	531.087	570.524	532.043	527	550.805	529.522	-21.2836	501.2	534	624.054	516.703	517.6	570.378	52.7784	1	-3.87931	2	-2.53448	12	2.2931	16	-1.13793	46	-4.65517	32	-8.31034	4	7	5.5	-0.594828	8	6	7	8	7	6	7	1.45402	7	5	2
1	62	1	0	21	2	left	Caucasian white	Belgian	629.333	729.789	734.9	685.818	679.561	710.359	30.7977	685	722.5	693.921	659.39	703.75	676.656	-27.0944	4	-0.87931	2	-2.53448	10	0.293103	10	-7.13793	67	16.3448	28	-12.3103	8	8	8	1.90517	9	9	9	6	1	0	2.33333	-3.21264	8	4	0
1	63	1	0	18	1	right	Caucasian white	Belgian	568.304	646.818	663.375	561.783	607.561	612.579	5.01754	478	593.167	592.725	483.026	535.583	537.876	2.29232	6	1.12069	5	0.465517	11	1.2931	19	1.86207	50	-0.655172	48	7.68966	8	9	8.5	2.40517	9	9	9	10	8	6	8	2.45402	10	8	5
[truncated: 133 more columns]

## Sheet: Key
Variable label	Description	Coding
Participant_selection	Participants selected for analyses	0=no; 1=yes
PPnr	Participant number
Training_group	Training condition	0= placebo group; 1= ABM group
pain_moment_NRS	Pain rating at moment of testing
Age	Age
Sex	Sex	1= female; 2= male
Handdominance	Dominant hand
Race	Racial background
Nationality	Nationality
Baseline_tupu	Latency of trials target upper, probe upper (Baseline)	latency (ms)
Baseline_tlpl	Latency of trials target lower, probe lower (Baseline)	latency (ms)
Baseline_tupl	Latency of trials target upper, probe lower (Baseline)	latency (ms)
Baseline_tlpu	Latency of trials target lower, probe upper (Baseline)	latency (ms)
Baseline_congruent_trials	Mean latency of congruent trials (Baseline)	latency (ms)
Baseline_incongruent_trials	Mean latency of incongruent trials (Baseline)	latency (ms)
Baseline_AB_index	Attention bias index (Baseline)	latency (ms)
Lastblock_tupu	Latency of trials target upper, probe upper (Last training block)	latency (ms)
Lastblock_tlpl	Latency of trials target lower, probe lower (Last training block)	latency (ms)
Lastblock_tupl	Latency of trials target upper, probe lower (Last training block)	latency (ms)
Lastblock_tlpu	Latency of trials target lower, probe upper (Last training block)	latency (ms)
Lastblock_congruent_trials	Mean latency of congruent trials (Last training block)	latency (ms)
Lastblock_incongruent_trials	Mean latency of incongruent trials (Last training block)	latency (ms)
lastblock_AB_index	Attention bias index (Last training block)	latency (ms)
DASS_A_tot	Total score on DASS Anxiety Scale
DASS_A_centered	Total score on DASS Anxiety Scale Centered
DASS_D_tot	Total score on DASS Depression Scale
DASS_D_centered	Total score on DASS Depression Scale Centered
DASS_S_tot	Total score on DASS Stress Scale
DASS_S_centered	Total score on DASS Stress Scale Centered
pcs_tot	Total score on Pain Catastrophizing Scale
PCS_centered	Total score on Pain Catastrophizing Scale Centered
acs_tot	Total score on Attentional Control Scale
ACS_centered	Total score on Attentional Control Scale Centered
statT	Total score on Trait subscale of the State-Trait Anxiety Inventory
STAIt_centered	Total score on Trait subscale of the State-Trait Anxiety Inventory Centered
CPT_pre_pain_end	Perceived pain intensity at the of CPT (pre-training)
CPT_pre_pain_max	Perceived maximum pain intensity during the CPT (pre-training)
CPT_pre_pain_intensity_combined	Mean score 'CPT_pre_pain_end' and 'CPT_pre_pain_max'
CPT_pre_pain_intensity_combined_centered	Mean score 'CPT_pre_pain_end' and 'CPT_pre_pain_max' Centered
CPT_post_pain_max	Perceived maximum pain intensity during the CPT (post-training)
CPT_post_pain_end	Perceived pain intensity at the of CPT (post-training)
CPT_post_pain_intensity_combined	Mean score 'CPT_post_pain_end' and 'CPT_post_pain_max'
CPT_pre_unpleasant	Perceived unpleasantness during the CPT (pre-training)
CPT_pre_tense	Perceived tenseness during the CPT (pre-training)
CPT_pre_anxious	Perceived anxiousness during the CPT (pre-training)
CPT_pre_unpleasantness_combined	Mean score 'CPT_pre_unpleasant' and 'CPT_pre_tense' and 'CPT_pre_anxious'
CPT_pre_unpleasantness_combined_centered	Mean score 'CPT_pre_unpleasant' and 'CPT_pre_tense' and 'CPT_pre_anxious' Centered
CPT_post_unpleasant	Perceived unpleasantness during the CPT (post-training)
CPT_post_tense	Perceived tenseness during the CPT (post-training)
CPT_post_anxious	Perceived anxiousness during the CPT (post-training)
CPT_post_unpleasantness_combined	Mean score 'CPT_post_unpleasant' and 'CPT_post_tense' and 'CPT_post_anxious'
CPT_pre_attention_pain	Perceived attention for pain during the CPT (pre-training)
CPT_pre_attention_pain_centered	Perceived attention for pain during the CPT (pre-training) Centered
CPT_post_attention_pain	Perceived attention for pain during the CPT (post-training)
RIR_pre_correct	% correct trials during RIR task (pre-training)
RIR_pre_error	% incorrect trials during RIR task (pre-training)
RIR_pre_meanRT	Mean latency during RIR task (pre-training)
RIR_pre_SDRT	Mean SD during RIR task (pre-training)
RIR_pre_correct_centered	% correct trials during RIR task (pre-training) Centered
RIR_pre_error_centered	% incorrect trials during RIR task (pre-training) Centered
RIR_pre_meanRT_centered	Mean latency during RIR task (pre-training) Centered
RIR_pre_SDRT_centered	Mean SD during RIR task (pre-training) Centered
RIR_post_correct	% correct trials during RIR task (post-training)
RIR_post_error	% incorrect trials during RIR task (post-training)
RIR_post_meanRT	Mean latency during RIR task (post-training)
RIR_post_SDRT	Mean SD during RIR task (post-training)
AB_change	Change in attention bias over training (Baseline_AB_index - lastblock_AB_index)
AB_change_centered	Change in attention bias over training (Baseline_AB_index - lastblock_AB_index) - Centered
pcs_1	PCS - item 1
pcs_2	PCS - item 2
pcs_3	PCS - item 3
pcs_4	PCS - item 4
pcs_5	PCS - item 5
pcs_6	PCS - item 6
pcs_7	PCS - item 7
pcs_8	PCS - item 8
pcs_9	PCS - item 9
pcs_10	PCS - item 10
pcs_11	PCS - item 11
pcs_12	PCS - item 12
pcs_13	PCS - item 13
DASS_1	DASS - item 1
DASS_2	DASS - item 2
DASS_3	DASS - item 3
DASS_4	DASS - item 4
DASS_5	DASS - item 5
DASS_6	DASS - item 6
DASS_7	DASS - item 7
DASS_8	DASS - item 8
DASS_9	DASS - item 9
DASS_10	DASS - item 10
DASS_11	DASS - item 11
DASS_12	DASS - item 12
DASS_13	DASS - item 13
DASS_14	DASS - item 14
DASS_15	DASS - item 15
DASS_16	DASS - item 16
DASS_17	DASS - item 17
DASS_18	DASS - item 18
DASS_19	DASS - item 19
DASS_20	DASS - item 20
DASS_21	DASS - item 21
DASS_22	DASS - item 22
DASS_23	DASS - item 23
DASS_24	DASS - item 24
DASS_25	DASS - item 25
DASS_26	DASS - item 26
DASS_27	DASS - item 27
DASS_28	DASS - item 28
DASS_29	DASS - item 29
DASS_30	DASS - item 30
DASS_31	DASS - item 31
DASS_32	DASS - item 32
DASS_33	DASS - item 33
DASS_34	DASS - item 34
DASS_35	DASS - item 35
DASS_36	DASS - item 36
DASS_37	DASS - item 37
DASS_38	DASS - item 38
DASS_39	DASS - item 39
DASS_40	DASS - item 40
DASS_41	DASS - item 41
DASS_42	DASS - item 42
stait1	STAI-Trait Scale - item 1
stait2	STAI-Trait Scale - item 2
stait3	STAI-Trait Scale - item 3
stait4	STAI-Trait Scale - item 4
stait5	STAI-Trait Scale - item 5
stait6	STAI-Trait Scale - item 6
stait7	STAI-Trait Scale - item 7
stait8	STAI-Trait Scale - item 8
stait9	STAI-Trait Scale - item 9
stait10	STAI-Trait Scale - item 10
stait11	STAI-Trait Scale - item 11
stait12	STAI-Trait Scale - item 12
stait13	STAI-Trait Scale - item 13
stait14	STAI-Trait Scale - item 14
stait15	STAI-Trait Scale - item 15
stait16	STAI-Trait Scale - item 16
stait17	STAI-Trait Scale - item 17
stait18	STAI-Trait Scale - item 18
stait19	STAI-Trait Scale - item 19
stait20	STAI-Trait Scale - item 20
acs_1	ACS - item 1
acs_2	ACS - item 2
acs_3	ACS - item 3
acs_4	ACS - item 4
acs_5	ACS - item 5
acs_6	ACS - item 6
acs_7	ACS - item 7
acs_8	ACS - item 8
acs_9	ACS - item 9
acs_10	ACS - item 10
acs_11	ACS - item 11
acs_12	ACS - item 12
acs_13	ACS - item 13
acs_14	ACS - item 14
acs_15	ACS - item 15
acs_16	ACS - item 16
acs_17	ACS - item 17
acs_18	ACS - item 18
acs_19	ACS - item 19
acs_20	ACS - item 20
exp_KWT1_kloppend	Perceived experience of this sensation during CPT in advance of ABM training
exp_KWT1_prikkend	Perceived experience of this sensation during CPT in advance of ABM training
exp_KWT1_stekend	Perceived experience of this sensation during CPT in advance of ABM training
exp_KWT1_snijdend	Perceived experience of this sensation during CPT in advance of ABM training
exp_KWT1_ijzig	Perceived experience of this sensation during CPT in advance of ABM training
exp_KWT1_brandend	Perceived experience of this sensation during CPT in advance of ABM training
exp_KWT1_gevoelloos	Perceived experience of this sensation during CPT in advance of ABM training
exp_KWT1_tintelend	Perceived experience of this sensation during CPT in advance of ABM training
exp_KWT1_onderkoeld	Perceived experience of this sensation during CPT in advance of ABM training
exp_KWT1_pijnlijk	Perceived experience of this sensation during CPT in advance of ABM training
exp_KWT1_verstijfd	Perceived experience of this sensation during CPT in advance of ABM training
exp_KWT1_drukkend	Perceived experience of this sensation during CPT in advance of ABM training
exp_KWT1_knagend	Perceived experience of this sensation during CPT in advance of ABM training
exp_KWT1_trekkend	Perceived experience of this sensation during CPT in advance of ABM training
exp_KWT1_verdoofd	Perceived experience of this sensation during CPT in advance of ABM training
exp_KWT1_jeukend	Perceived experience of this sensation during CPT in advance of ABM training
exp_KWT1_koud	Perceived experience of this sensation during CPT in advance of ABM training
exp_KWT1_verkleumd	Perceived experience of this sensation during CPT in advance of ABM training
exp_KWT1_bijtend	Perceived experience of this sensation during CPT in advance of ABM training
exp_KWT1_zinderend	Perceived experience of this sensation during CPT in advance of ABM training
